# Supplementary material for: Exploring the Genomic Landscape of Hepatobiliary Cancers to Establish a Novel Molecular Classification System
Source: Cancers (Basel). 2024 Jan 11;16(2):325. doi: 10.3390/cancers16020325 (PMC10814719; doi:10.3390/cancers16020325)
Supplement: Supplementary file 1 [file cancers-16-00325-s001.zip]

Archive with 1 entries (1 files):
- cancers-2752501-supplementary.pdf
